# Supplementary material for: N6-Methyladenosine Regulator-Mediated Immue Patterns and Tumor Microenvironment Infiltration Characterization in Glioblastoma
Source: Front Immunol. 2022 Mar 11;13:819080. doi: 10.3389/fimmu.2022.819080 (PMC8961865; doi:10.3389/fimmu.2022.819080)
Supplement: Supplementary Table 1 — The m6A methylation pattern signature genes. [file Table_1.xls]

m6A methylation pattern signature genes
IGFBP3
IGFBP2
SERPINH1
COL4A1
TIMP1
TNFAIP6
IL1RAP
PTX3
COL5A2
FN1
PDPN
SERPINE1
DUSP6
BCAT1
CA12
SH3GL2
LGALS3
SNAP91
POSTN
NAMPT
LOX
TMEM158
C1R
MMP9
INA
LUM
GDF15
ABCC3
COL1A2
ANXA2
SNAP25
CCK
SYT1
SLC12A5
PHYHIP
F13A1
VSNL1
CD163
MOBP
PLA2G2A
LTF
