# Supplementary material for: N6-Methyladenosine Regulator-Mediated Immue Patterns and Tumor Microenvironment Infiltration Characterization in Glioblastoma
Source: Front Immunol. 2022 Mar 11;13:819080. doi: 10.3389/fimmu.2022.819080 (PMC8961865; doi:10.3389/fimmu.2022.819080)
Supplement: Supplementary Table 2 — The prognosis-related signature genes. [file Table_2.xls]

prognosis-related signature genes
IGFBP2
SERPINH1
TIMP1
PTX3
PDPN
SERPINE1
DUSP6
BCAT1
LGALS3
LOX
TMEM158
MMP9
ABCC3
LTF
